# Supplementary material for: State-selective small molecule degraders that preferentially remove aggregates and oligomers
Source: Nat Commun. 2025 Nov 25;16:10486. doi: 10.1038/s41467-025-65454-z (PMC12647892; doi:10.1038/s41467-025-65454-z)
Supplement: Supplementary file 2 — Supplementary Data 1 [file 41467_2025_65454_MOESM2_ESM.xlsx]

## Sheet: a - Plasmids
	Plasmid	Description of construct	Primary sequence of construct	origin	additional information
	pPMEZ_H2B-mEGFP	Human H2B with C-terminal mEGFP	MPEPAKSAPAPKKGSKKAVTKAQKKGGKKRKRSRKESYSIYVYKVLKQVHPDTGISSKAMGIMNSFVNDIFERIAGEASRLAHYNKRSTITSREIQTAVRLLLPGELAKHAVSEGTKAITKYTSAKDPPVATMVSKGEELFTGVVPILVELDGDVNGHKFSVSGEGEGDATYGKLTLKFICTTGKLPVPWPTLVTTLTYGVQCFSRYPDHMKQHDFFKSAMPEGYVQERTIFFKDDGNYKTRAEVKFEGDTLVNRIELKGIDFKEDGNILGHKLEYNYNSHNVYIMADKQKNGIKVNFKIRHNIEDGSVQLADHYQQNTPIGDGPVLLPDNHYLSTQSALSKDPNEKRDHMVLKEFVTAAGITLGMDELYK*	This paper	Lentivirus expression plasmid. PGK1 promoter
	pGEMHE-NbGFP-Fc	GFP nanobody fused to Fc region of human IgG1	MDQVQLVESGGALVQPGGSLRLSCAASGFPVNRYSMRWYRQAPGKEREWVAGMSSAGDRSSYEDSVKGRFTISRDDARNTVYLQMNSLKPEDTAVYYCNVNVGFEYWGQGTQVTVSSLQMVRSDKTHTCPPCPAPELLGGPSVFLFPPKPKDTLMISRTPEVTCVVVDVSHEDPEVKFNWYVDGVEVHNAKTKPREEQYNSTYRVVSVLTVLHQDWLNGKEYKCKVSNKALPAPIEKTISKAKGQPREPQVYTLPPSREEMTKNQVSLTCLVKGFYPSDIAVEWESNGQPENNYKTTPPVLDSDGSFFLYSKLTVDKSRWQQGNVFSCSVMHEALHNHYTQKSLSLSPGK*	https://doi.org/10.1016/j.cell.2017.10.033	in vitro transcription of mRNA
	pPMEZ_CAV1-mEGFP-Halo	Canine Caveolin-1 with C-terminal mEGFP and Halo tag	MSGGKYVDSEGHLYTVPIREQGNIYKPNNKAMAEEMSEKQVYDAHTKEIDLVNRDPKHLNDDVVKIDFEDVIAEPEGTHSFDGIWKASFTTFTVTKYWFYRLLSALFGIPMALIWGIYFAILSFLHIWAVVPCIKSFLIEIQCISRVYSIYVHTFCDPFFEAVGKIFSNIRINMQKETPRARDPPVATMVSKGEELFTGVVPILVELDGDVNGHKFSVSGEGEGDATYGKLTLKFICTTGKLPVPWPTLVTTLTYGVQCFSRYPDHMKQHDFFKSAMPEGYVQERTIFFKDDGNYKTRAEVKFEGDTLVNRIELKGIDFKEDGNILGHKLEYNYNSHNVYIMADKQKNGIKVNFKIRHNIEDGSVQLADHYQQNTPIGDGPVLLPDNHYLSTQSALSKD…	This paper	Lentivirus expression plasmid. PGK1 promoter
	pPMEZ_mEGFP-Halo	mEGFP with C-terminal Halo tag	MVSKGEELFTGVVPILVELDGDVNGHKFSVSGEGEGDATYGKLTLKFICTTGKLPVPWPTLVTTLTYGVQCFSRYPDHMKQHDFFKSAMPEGYVQERTIFFKDDGNYKTRAEVKFEGDTLVNRIELKGIDFKEDGNILGHKLEYNYNSHNVYIMADKQKNGIKVNFKIRHNIEDGSVQLADHYQQNTPIGDGPVLLPDNHYLSTQSALSKDPNEKRDHMVLKEFVTAAGITLGMDELYKYSDLEGGGGSMAEIGTGFPFDPHYVEVLGERMHYVDVGPRDGTPVLFLHGNPTSSYVWRNIIPHVAPTHRCIAPDLIGMGKSDKPDLGYFFDDHVRFMDAFIEALGLEEVVLVIHDWGSALGFHWAKRNPERVKGIAFMEFIRPIPTWDEWPEFARETFQ…	This paper	Lentivirus expression plasmid. PGK1 promoter
	pPMEZ_Cavin-1-mEGFP-Halo	Human Cavin-1 with C-terminal mEGFP and Halo tag	MEDVTLHIVERPYSGFPDASSEGPEPTQGEARATEEPSGTGSDELIKSDQVNGVLVLSLLDKIIGAVDQIQLTQAQLEERQAEMEGAVQSIQGELSKLGKAHATTSNTVSKLLEKVRKVSVNVKTVRGSLERQAGQIKKLEVNEAELLRRRNFKVMIYQDEVKLPAKLSVSKSLKESEALPEKEGDELGEGERPEDDTAAIELSSDEAVEVEEVIEESRAERIKRSGLRRVDDFKKAFSKEKMEKTKVRTRENLEKTRLKTKENLEKTRHTLEKRMNKLGTRLVPVERREKLKTSRDKLRKSFTPDHVVYARSKTAVYKVPPFTFHVKKIREGEVEVLKATEMVEVGPEDDEVGAERGEATDLLRGSSPDVHTLLEITEESDAVLVDKSDSDADPPVAT…	This paper	Lentivirus expression plasmid. PGK1 promoter
	pPMEZ_mEGFP-FKBP(F36V)	mEGFP with C-terminal FKBP(F36V) tag	MVSKGEELFTGVVPILVELDGDVNGHKFSVSGEGEGDATYGKLTLKFICTTGKLPVPWPTLVTTLTYGVQCFSRYPDHMKQHDFFKSAMPEGYVQERTIFFKDDGNYKTRAEVKFEGDTLVNRIELKGIDFKEDGNILGHKLEYNYNSHNVYIMADKQKNGIKVNFKIRHNIEDGSVQLADHYQQNTPIGDGPVLLPDNHYLSTQSALSKDPNEKRDHMVLKEFVTAAGITLGMDELYKYSDLEGGGGSMGVQVETISPGDGRTFPKRGQTCVVHYTGMLEDGKKVDSSRDRNKPFKFMLGKQEVIRGWEEGVAQMSVGQRAKLTISPDYAYGATGHPGIIPPHATLVFDVELLKLE*	This paper	Lentivirus expression plasmid. PGK1 promoter
	pPMEZ_Cavin-1-mEGFP-FKBP(F36V)	Human Cavin-1 with C-terminal mEGFP and FKBP(F36V) tag	MEDVTLHIVERPYSGFPDASSEGPEPTQGEARATEEPSGTGSDELIKSDQVNGVLVLSLLDKIIGAVDQIQLTQAQLEERQAEMEGAVQSIQGELSKLGKAHATTSNTVSKLLEKVRKVSVNVKTVRGSLERQAGQIKKLEVNEAELLRRRNFKVMIYQDEVKLPAKLSVSKSLKESEALPEKEGDELGEGERPEDDTAAIELSSDEAVEVEEVIEESRAERIKRSGLRRVDDFKKAFSKEKMEKTKVRTRENLEKTRLKTKENLEKTRHTLEKRMNKLGTRLVPVERREKLKTSRDKLRKSFTPDHVVYARSKTAVYKVPPFTFHVKKIREGEVEVLKATEMVEVGPEDDEVGAERGEATDLLRGSSPDVHTLLEITEESDAVLVDKSDSDADPPVAT…	This paper	Lentivirus expression plasmid. PGK1 promoter
	pSMPP_mCherry-TRIM21	Human TRIM21 with N-terminal mCherry tag	MVSKGEEDNMAIIKEFMRFKVHMEGSVNGHEFEIEGEGEGRPYEGTQTAKLKVTKGGPLPFAWDILSPQFMYGSKAYVKHPADIPDYLKLSFPEGFKWERVMNFEDGGVVTVTQDSSLQDGEFIYKVKLRGTNFPSDGPVMQKKTMGWEASSERMYPEDGALKGEIKQRLKLKDGGHYDAEVKTTYKAKKPVQLPGAYNVNIKLDITSHNEDYTIVEQYERAEGRHSTGGMDELYKSGLRSRAQASNSMASAARLTMMWEEVTCPICLDPFVEPVSIECGHSFCQECISQVGKGGGSVCPVCRQRFLLKNLRPNRQLANMVNNLKEISQEAREGTQGERCAVHGERLHLFCEKDGKALCWVCAQSRKHRDHAMVPLEEAAQEYQEKLQVALGELRRKQE…	This paper	Lentivirus expression plasmid. SFFV promoter
	pSMPP_mCherry-TRIM21ΔPRYSPRY	Human TRIM21 (aa1-285) with N-terminal mCherry tag	MVSKGEEDNMAIIKEFMRFKVHMEGSVNGHEFEIEGEGEGRPYEGTQTAKLKVTKGGPLPFAWDILSPQFMYGSKAYVKHPADIPDYLKLSFPEGFKWERVMNFEDGGVVTVTQDSSLQDGEFIYKVKLRGTNFPSDGPVMQKKTMGWEASSERMYPEDGALKGEIKQRLKLKDGGHYDAEVKTTYKAKKPVQLPGAYNVNIKLDITSHNEDYTIVEQYERAEGRHSTGGMDELYKSGLRSRAQASNSMASAARLTMMWEEVTCPICLDPFVEPVSIECGHSFCQECISQVGKGGGSVCPVCRQRFLLKNLRPNRQLANMVNNLKEISQEAREGTQGERCAVHGERLHLFCEKDGKALCWVCAQSRKHRDHAMVPLEEAAQEYQEKLQVALGELRRKQE…	This paper	Lentivirus expression plasmid. SFFV promoter
	pSMPP_mCherry-TRIM21ΔRING-Box	Human TRIM21 (aa128-475) with N-terminal mCherry tag	MVSKGEEDNMAIIKEFMRFKVHMEGSVNGHEFEIEGEGEGRPYEGTQTAKLKVTKGGPLPFAWDILSPQFMYGSKAYVKHPADIPDYLKLSFPEGFKWERVMNFEDGGVVTVTQDSSLQDGEFIYKVKLRGTNFPSDGPVMQKKTMGWEASSERMYPEDGALKGEIKQRLKLKDGGHYDAEVKTTYKAKKPVQLPGAYNVNIKLDITSHNEDYTIVEQYERAEGRHSTGGMDELYKSGLRSRAQASNSLEEAAQEYQEKLQVALGELRRKQELAEKLEVEIAIKRADWKKTVETQKSRIHAEFVQQKNFLVEEEQRQLQELEKDEREQLRILGEKEAKLAQQSQALQELISELDRRCHSSALELLQEVIIVLERSESWNLKDLDITSPELRSVCHVPGL…	This paper	Lentivirus expression plasmid. SFFV promoter
	pPMEZ_3xFlag-Myd88-GyrB-mEGFP-FKBP(F36V)	Human Myd88 with N-terminal 3xFlag and C-terminal GyrB, mEGFP and FKBP(F36V) tags	MDYKDHDGDYKDHDIDYKDDDDKGAGAGAAAGGPGAGSAAPVSSTSSLPLAALNMRVRRRLSLFLNVRTQVAADWTALAEEMDFEYLEIRQLETQADPTGRLLDAWQGRPGASVGRLLELLTKLGRDDVLLELGPSIEEDCQKYILKQQQEEAEKPLQVAAVDSSVPRTAELAGITTLDDPLGHMPERFDAFICYCPSDIQFVQEMIRQLEQTNYRLKLCVSDRDVLPGTCVWSIASELIEKRCRRMVVVVSDDYLQSKECDFQTKFALSLSPGAHQKRLIPIKYKAMKKEFPSILRFITVCDYTNPCTKSWFWTRLAKALSLPGAGAGASNSYDSSSIKVLKGLDAVRKRPGMYIGDTDDGTGLHHMVFEVVDNAIDEALAGHCKEIIVTIHADNSVS…	This paper	Lentivirus expression plasmid. PGK1 promoter
	pPMEZ_FKBP(F36V)-mEGFP-RIPK3	Human RIPK3 with N-terminal FKBP(F36V) and mEGFP tags	MVSKGEELFTGVVPILVELDGDVNGHKFSVSGEGEGDATYGKLTLKFICTTGKLPVPWPTLVTTLTYGVQCFSRYPDHMKQHDFFKSAMPEGYVQERTIFFKDDGNYKTRAEVKFEGDTLVNRIELKGIDFKEDGNILGHKLEYNYNSHNVYIMADKQKNGIKVNFKIRHNIEDGSVQLADHYQQNTPIGDGPVLLPDNHYLSTQSALSKDPNEKRDHMVLKEFVTAAGITLGMDELYKGGGGSMSCVKLWPSGAPAPLVSIEELENQELVGKGGFGTVFRAQHRKWGYDVAVKIVNSKAISREVKAMASLDNEFVLRLEGVIEKVNWDQDPKPALVTKFMENGSLSGLLQSQCPRPWPLLCRLLKEVVLGMFYLHDQNPVLLHRDLKPSNVLLDPELH…	This paper	Lentivirus expression plasmid. PGK1 promoter
	pOPT-His-PRYSPRY	E. coli expression construct for N terminally his-tagged TRIM21 PRYSPRY	MAHHHHHHMVHITLDPDTANPWLILSEDRRQVRLGDTQQSIPGNEERFDSYPMVLGAQHFHSGKHYWEVDVTGKEAWDLGVCRDSVRRKGHFLLSSKSGFWTIWLWNKQKYEAGTYPQTPLHLQVPPCQVGIFLDYEAGMVSFYNITDHGSLIYSFSECAFTGPLRPFFSPGFNDGGKNTAPLTLCPLNIGSQGSTDY	10.1073/pnas.0609174104	E. coli protein over-expression plasmid
	pOPT-His-PRYSPRY(D355A)	E. coli expression construct for N terminally his-tagged TRIM21 PRYSPRY D355A point mutant	MAHHHHHHMVHITLDPDTANPWLILSEDRRQVRLGDTQQSIPGNEERFDSYPMVLGAQHFHSGKHYWEVDVTGKEAWALGVCRDSVRRKGHFLLSSKSGFWTIWLWNKQKYEAGTYPQTPLHLQVPPCQVGIFLDYEAGMVSFYNITDHGSLIYSFSECAFTGPLRPFFSPGFNDGGKNTAPLTLCPLNIGSQGSTDY	10.1073/pnas.0800159105	E. coli protein over-expression plasmid
	pOPT-His-PRYSPRY(W381A)	E. coli expression construct for N terminally his-tagged TRIM21 PRYSPRY W381A point mutant	MAHHHHHHMVHITLDPDTANPWLILSEDRRQVRLGDTQQSIPGNEERFDSYPMVLGAQHFHSGKHYWEVDVTGKEAWDLGVCRDSVRRKGHFLLSSKSGFWTIALWNKQKYEAGTYPQTPLHLQVPPCQVGIFLDYEAGMVSFYNITDHGSLIYSFSECAFTGPLRPFFSPGFNDGGKNTAPLTLCPLNIGSQGSTDY	10.1073/pnas.0800159105	E. coli protein over-expression plasmid
	pOPT-His-PRYSPRY(W383A)	E. coli expression construct for N terminally his-tagged TRIM21 PRYSPRY W383A point mutant	MAHHHHHHMVHITLDPDTANPWLILSEDRRQVRLGDTQQSIPGNEERFDSYPMVLGAQHFHSGKHYWEVDVTGKEAWDLGVCRDSVRRKGHFLLSSKSGFWTIWLANKQKYEAGTYPQTPLHLQVPPCQVGIFLDYEAGMVSFYNITDHGSLIYSFSECAFTGPLRPFFSPGFNDGGKNTAPLTLCPLNIGSQGSTDY	10.1073/pnas.0800159105	E. coli protein over-expression plasmid
	pOPTH-HaloTag	E. coli expression construct for N terminally his-tagged HaloTag protein	MAHHHHHHMMAEIGTGFPFDPHYVEVLGERMHYVDVGPRDGTPVLFLHGNPTSSYVWRNIIPHVAPTHRCIAPDLIGMGKSDKPDLGYFFDDHVRFMDAFIEALGLEEVVLVIHDWGSALGFHWAKRNPERVKGIAFMEFIRPIPTWDEWPEFARETFQAFRTTDVGRKLIIDQNVFIEGTLPMGVVRPLTEVEMDHYREPFLNPVDREPLWRFPNELPIAGEPANIVALVEEYMDWLHQSPVPKLLFWGTPGVLIPPAEAARLAKSLPNCKAVDIGPGLNLLQEDNPDLIGSEIARWLSTLEISG	This paper	E. coli protein over-expression plasmid
	pcDNA4.0 FKBP(F36V)-0N4R P301S Tau	0N4R P301S Mutant Tau-Venus with N-terminal FKBP(F36V) tag	MGVQVETISPGDGRTFPKRGQTCVVHYTGMLEDGKKVDSSRDRNKPFKFMLGKQEVIRGWEEGVAQMSVGQRAKLTISPDYAYGATGHPGIIPPHATLVFDVELLKLEMAEPRQEFEVMEDHAGTYGLGDRKDQGGYTMHQDQEGDTDAGLKAEEAGIGDTPSLEDEAAGHVTQARMVSKSKDGTGSDDKKAKGADGKTKIATPRGAAPPGQKGQANATRIPAKTPPAPKTPPSSGEPPKSGDRSGYSSPGSPGTPGSRSRTPSLPTPPTREPKKVAVVRTPPKSPSSAKSRLQTAPVPMPDLKNVKSKIGSTENLKHQPGGGKVQIINKKLDLSNVQSKCGSKDNIKHVSGGGSVQIVYKPVDLSKVTSKCGSLGNIHHKPGGGQVEVKSEKLDFKDR…	This paper	Transient mammalian over-expression plasmid

## Sheet: b - Purified Proteins
	Protein	from plasmid	Description of construct	Primary sequence of purified protein	origin	additional information
	His-PRYSPRY	pOPT-His-PRYSPRY	N terminally his-tagged TRIM21 PRYSPRY	MAHHHHHHMVHITLDPDTANPWLILSEDRRQVRLGDTQQSIPGNEERFDSYPMVLGAQHFHSGKHYWEVDVTGKEAWDLGVCRDSVRRKGHFLLSSKSGFWTIWLWNKQKYEAGTYPQTPLHLQVPPCQVGIFLDYEAGMVSFYNITDHGSLIYSFSECAFTGPLRPFFSPGFNDGGKNTAPLTLCPLNIGSQGSTDY	10.1073/pnas.0609174104
	His-PRYSPRY(D355A)	pOPT-His-PRYSPRY(D355A)	N terminally his-tagged TRIM21 PRYSPRY D355A point mutant	MAHHHHHHMVHITLDPDTANPWLILSEDRRQVRLGDTQQSIPGNEERFDSYPMVLGAQHFHSGKHYWEVDVTGKEAWALGVCRDSVRRKGHFLLSSKSGFWTIWLWNKQKYEAGTYPQTPLHLQVPPCQVGIFLDYEAGMVSFYNITDHGSLIYSFSECAFTGPLRPFFSPGFNDGGKNTAPLTLCPLNIGSQGSTDY	10.1073/pnas.0800159105
	His-PRYSPRY(W381A)	pOPT-His-PRYSPRY(W381A)	N terminally his-tagged TRIM21 PRYSPRY W381A point mutant	MAHHHHHHMVHITLDPDTANPWLILSEDRRQVRLGDTQQSIPGNEERFDSYPMVLGAQHFHSGKHYWEVDVTGKEAWDLGVCRDSVRRKGHFLLSSKSGFWTIALWNKQKYEAGTYPQTPLHLQVPPCQVGIFLDYEAGMVSFYNITDHGSLIYSFSECAFTGPLRPFFSPGFNDGGKNTAPLTLCPLNIGSQGSTDY	10.1073/pnas.0800159105
	His-PRYSPRY(W383A)	pOPT-His-PRYSPRY(W383A)	N terminally his-tagged TRIM21 PRYSPRY W383A point mutant	MAHHHHHHMVHITLDPDTANPWLILSEDRRQVRLGDTQQSIPGNEERFDSYPMVLGAQHFHSGKHYWEVDVTGKEAWDLGVCRDSVRRKGHFLLSSKSGFWTIWLANKQKYEAGTYPQTPLHLQVPPCQVGIFLDYEAGMVSFYNITDHGSLIYSFSECAFTGPLRPFFSPGFNDGGKNTAPLTLCPLNIGSQGSTDY	10.1073/pnas.0800159105
	His-HaloTag	pOPTH-HaloTag	N terminally his-tagged HaloTag protein	MAHHHHHHMMAEIGTGFPFDPHYVEVLGERMHYVDVGPRDGTPVLFLHGNPTSSYVWRNIIPHVAPTHRCIAPDLIGMGKSDKPDLGYFFDDHVRFMDAFIEALGLEEVVLVIHDWGSALGFHWAKRNPERVKGIAFMEFIRPIPTWDEWPEFARETFQAFRTTDVGRKLIIDQNVFIEGTLPMGVVRPLTEVEMDHYREPFLNPVDREPLWRFPNELPIAGEPANIVALVEEYMDWLHQSPVPKLLFWGTPGVLIPPAEAARLAKSLPNCKAVDIGPGLNLLQEDNPDLIGSEIARWLSTLEISG	This paper

## Sheet: c - Cell Lines
	Cell Line	Source	Identifier	additional information	Authentication
	HEK293T	ATCC; CRL-3216	https://web.expasy.org/cellosaurus/CVCL_0063	Parental cell line	Morphology
	U2OS	ATCC; HTB-96	https://web.expasy.org/cellosaurus/CVCL_0042	Parental cell line	Morphology
	hTERT-RPE-1	ATCC; CRL-4000	https://web.expasy.org/cellosaurus/CVCL_4388	Parental cell line	Morphology
	hTERT-RPE-1 H2B-mEGFP	This paper	n/a	Stable cell line (pPMEZ-H2B-mEGFP)	Morphology, fluorescence microscopy, GFP western blot
	hTERT-RPE-1 TRIM21 KO	https://doi.org/10.1038/s41594-021-00560-2	n/a	TRIM21 CRISPR knockout	Morphology, TRIM21 western blot
	hTERT-RPE-1 CAV1-mEGFP-Halo	This paper	n/a	Stable cell line (pPMEZ-CAV1-mEGFP-Halo)	Morphology, fluorescence microscopy, GFP western blot
	hTERT-RPE-1 Cavin-1-mEGFP-Halo	This paper	n/a	Stable cell line (pPMEZ-Cavin-1-mEGFP-Halo)	Morphology, fluorescence microscopy, GFP western blot
	hTERT-RPE-1 mEGFP-Halo	This paper	n/a	Stable cell line (pPMEZ-mEGFP-Halo)	Morphology, fluorescence microscopy, GFP western blot
	hTERT-RPE-1 TRIM21 KO CAV1-mEGFP-Halo	This paper	n/a	TRIM21 CRISPR knockout, stable cell line (pPMEZ-CAV1-mEGFP-Halo)	Morphology, fluorescence microscopy, TRIM21 and GFP western blot
	hTERT-RPE-1 TRIM21 KO Cavin-1-mEGFP-Halo	This paper	n/a	TRIM21 CRISPR knockout, stable cell line (pPMEZ-Cavin-1-mEGFP-Halo)	Morphology, fluorescence microscopy, TRIM21 and GFP western blot
	hTERT-RPE-1 Cavin-1-mEGFP-FKBP(F36V)	This paper	n/a	Stable cell line (pPMEZ-Cavin-1-mEGFP-FKBP(F36V))	Morphology, fluorescence microscopy, GFP western blot
	hTERT-RPE-1 mEGFP-FKBP(F36V)	This paper	n/a	Stable cell line (pPMEZ-mEGFP-FKBP(F36V))	Morphology, fluorescence microscopy, GFP western blot
	hTERT-RPE-1 TRIM21 KO Cavin-1-mEGFP-FKBP(F36V)	This paper	n/a	TRIM21 CRISPR knockout, stable cell line (pPMEZ-Cavin-1-mEGFP-FKBP(F36V))	Morphology, fluorescence microscopy, TRIM21 and GFP western blot
	hTERT-RPE-1 TRIM21 KO CAV1-mEGFP-Halo	This paper	n/a	TRIM21 CRISPR knockout, stable cell line (pPMEZ-CAV1-mEGFP-Halo)	Morphology, fluorescence microscopy, TRIM21 and GFP western blot
	hTERT-RPE-1 TRIM21 KO H2B-mEGFP mCherry-TRIM21	This paper	n/a	TRIM21 CRISPR knockout, stable cell line (pPMEZ-H2B-mEGFP, pPMEZ-mCherry-TRIM21)	Morphology, fluorescence microscopy
	hTERT-RPE-1 TRIM21 KO H2B-mEGFP mCherry-TRIM21ΔPRYSPRY	This paper	n/a	TRIM21 CRISPR knockout, stable cell line (pPMEZ-H2B-mEGFP, pPMEZ-mCherry-TRIM21ΔPRYSPRY)	Morphology, fluorescence microscopy
	hTERT-RPE-1 TRIM21 KO H2B-mEGFP mCherry-TRIM21ΔRING-Box	This paper	n/a	TRIM21 CRISPR knockout, stable cell line (pPMEZ-H2B-mEGFP, pPMEZ-mCherry-TRIM21ΔRING-Box)	Morphology, fluorescence microscopy
	hTERT-RPE-1 FKBP(F36V)-mEGFP-RIPK3	This paper	n/a	Stable cell line (pPMEZ-FKBP(F36V)-mEGFP-RIPK3)	Morphology, fluorescence microscopy
	U2OS 3xFlag-Myd88-GyrB-mEGFP-FKBP(F36V)	This paper	n/a	Stable cell line (pPMEZ-3xFlag-Myd88-GyrB-mEGFP-FKBP(F36V))	Morphology, fluorescence microscopy
	HEK293T 0N4R P301S Tau-Venus	https://doi.org/10.1073/pnas.1607215114	n/a	Stable cell line (0N4R P301S Tau-Venus fluorophore)	Morphology, fluorescence microscopy, Tau western blot

## Sheet: d - Antibodies
	Antibody	Source	Identifier	additional information
	humanised anti-hexon IgG1 9C12	https://doi.org/10.4049/jimmunol.1502601	https://doi.org/10.4049/jimmunol.1502601	Used for Adv5 neutralisation
	mouse anti-actin	bio-techne; MAB8929	https://www.antibodyregistry.org/AB_3076436	Capillary-based immunoblotting 1:100
	anti-mouse NIR	bio-techne; 043-821		Capillary-based immunoblotting secondary antibody 1:1000
	rabbit anti-GFP	novus; NB600-303	https://www.antibodyregistry.org/AB_523899	Capillary-based immunoblotting 1:10,000
	anti-rabbit HRP	bio-techne; 042-206		Capillary-based immunoblotting secondary antibody 1:1000

## Sheet: e - Commercial Assays, software
	Commercial Assay / Software	Source	additional information
	HiScribe T7 ARCA mRNA kit	NEB; E2065S	in vitro transcription of mRNA
	Qubit 4 Fluorometer	Thermo Fisher; Q33238	Determine concentration of in vitro transcribed mRNA
	Qubit RNA Broad Range (BR) kit	Thermo Fisher; Q10211	Determine concentration of in vitro transcribed mRNA
	IncuCyte S3 Live-Cell Analysis System	Sartorius	Live cell fluorescence quantification, Adv5-GFP infection
	Neon Transfection System	Thermo Fisher; MPK5000	Electroporation of mRNA, antibodies, protein
	Jess Simple Western System	bio-techne	Capillary-based immunoblotting
	Compass software for simple western	bio-techne	Capillary-based immunoblotting
	Prism	GraphPad	Graphs and statistics
	SnapGene	Dotmatics	in silico construct cloning
	PyMOL	Schrodinger	molecular visualisation and interpretation of structures
