# Supplementary material for: State-selective small molecule degraders that preferentially remove aggregates and oligomers
Source: Nat Commun. 2025 Nov 25;16:10486. doi: 10.1038/s41467-025-65454-z (PMC12647892; doi:10.1038/s41467-025-65454-z)
Supplement: Supplementary file 5 — Source Data [file 41467_2025_65454_MOESM5_ESM.xlsx]

## Sheet: Figure 1c
Hours	RPE1-WT MRC37 5 uM		RPE1-WT PRLX-93936 5 uM		RPE1-T21KO MRC37 5 uM		RPE1-T21KO PRLX-93936 5 uM
0	mean	sem	mean	sem	mean	sem	mean	sem
2	100.632	0.07175	100	0	100	0	100	0
4	101.243	0.11345	97.3545	0.529315	100.267	0.1938	100.621	0.0339
6	101.83	0.22125	96.517	0.792565	100.696	0.2584	100.915	0.02145
8	102.146	0.26845	96.6791	0.283695	100.53	0.13405	101.183	0.09255
10	102.458	0.27665	95.3956	0.34635	100.567	0.01995	101.189	0.03655
12	102.605	0.2401	93.7427	0.494205	100.661	0.3136	101.363	0.16165
14	102.626	0.15955	91.1922	0.238085	100.748	0.09405	101.219	0.04075
16	102.723	0.2447	87.4507	0.153895	100.799	0.04105	101.367	0.1381
18	102.764	0.2249	83.2151	0.46561	100.934	0.2722	101.346	0.1279
20	102.765	0.2266	79.0982	0.32893	101.054	0.28695	101.282	0.0434
22	102.781	0.237	73.9796	0.1321	100.963	0.25005	101.367	0.1278
24	102.785	0.2362	70.0879	0.420105	101.061	0.26325	101.429	0.2093
26	102.793	0.2421	66.1116	0.62998	101.127	0.30775	101.43	0.1903
28	102.792	0.2419	63.3829	0.741505	101.102	0.302	101.512	0.27605
30	102.791	0.24385	60.1964	0.51038	101.129	0.3509	101.495	0.23725
32	102.792	0.2422	57.578	0.527725	101.161	0.3815	101.494	0.23575
34	102.793	0.2421	55.4313	0.68275	101.129	0.4684	101.473	0.2215
36	102.791	0.24435	53.3488	0.26396	101.205	0.4158	101.464	0.2095
38	102.792	0.24365	51.3465	0.004565	101.22	0.4154	101.524	0.2628
40	102.793	0.2421	49.3788	0.03131	101.217	0.3913	101.531	0.26875
42	102.793	0.24255	47.7433	0.274535	101.229	0.41025	101.531	0.26895
44	102.793	0.2421	46.2363	0.153885	101.23	0.40625	101.508	0.245
46	102.79	0.2442	44.8673	0.092945	101.231	0.4071	101.53	0.26695
48	102.793	0.24245	43.3634	0.366265	101.208	0.4389	101.529	0.26965

## Sheet: Figure 1d
	WT:MRC37		WT:PRLX-93936		TRIM21 KO: MRC37		TRIM21 KO: PRLX-93936
Compound (µM)	mean	sem	mean	sem	mean	sem	mean	sem
25	94.8575	0.972695	44.5934	0.196225	100.056	1.22652	99.6456	0.769915
5	95.393	0.225	39.1354	0.385145	97.8705	0.39432	98.1595	0.261915
1	94.2347	0.009465	44.5389	0.29302	97.7675	0.103305	97.6119	0.140915
0.2	95.2826	1.18999	94.4637	0.5002	97.702	0.19027	98.1546	0.221455
0.04	95.9825	0.385825	95.9281	0.221705	97.8444	0.721975	98.3686	0.14299
0.008	95.1238	0.40545	94.5906	0.112755	98.6844	0.41989	97.8102	0.57178
0.0016	94.6368	0.046725	95.4953	0.211585	98.2615	0.911905	98.3487	0.407225
0.00032	95.5655	1.00768	97.4001	2.23308	98.2997	0.845195	98.3787	0.624275
6.4e-05	96.2729	1.46761	99.7832	1.83728	98.1191	0.59092	98.647	0.580625
0	96.0635	1.23533	105.634	2.7294	99.8298	1.05513	99.8918	1.41325

## Sheet: Figure 1e
	WT:MRC37		WT:PRLX-93936		TRIM21 KO: MRC37		TRIM21 KO: PRLX-93936
Compound (µM)	mean	sem	mean	sem	mean	sem	mean	sem
25	95.8	5.2	38.15	0.85	94.1	3.3	104.5	1.5
5	107	2	39.35	0.15	92.15	7.85	97.9	1
1	101.6	2.4	40.6	0.3	91.75	9.25	103	2
0.2	106.5	0.5	97.95	4.05	90.9	7	105.5	1.5
0.04	100.15	4.85	104.5	4.5	90.7	4.1	105.5	0.5
0.008	97.8	6.2	94.7	3.6	96.85	5.15	100	1
0.0016	97.05	2.05	104	1	97.3	0.4	103.5	0.5
0.00032	102.5	1.5	101.15	6.85	88.2	10.6	102.45	2.55
6.4e-05	103	1	110	3	95.35	10.65	99.8	5.2
0	96.4	3.6	97.75	1.05	94.2	6.8	109	2

## Sheet: Figure 1g
9C12 (ug/mL)	DMSO			MRC37			MRC38			MRC36
0.0032	0.90371	1.08056	1.00575	0.971883	1.01025	1.01557	0.912918	1.03324	1.00787	0.891954	0.948804	1.00785
0.016	0.590723	0.706346	0.715478	0.838558	0.745829	0.808378	0.765238	0.984567	1.03451	0.952981	0.965342	0.882217
0.08	0.121385	0.14434	0.113914	0.737837	0.572413	0.727817	0.576581	0.635112	0.698629	0.250162	0.274618	0.257651
0.4	0.040094	0.04618	0.044736	0.473708	0.287282	0.408819	0.125406	0.095562	0.140807	0.007629	0.019682	0.016034
2	0.032789	0.027164	0.037835	0.288417	0.291596	0.327398	0.052925	0.037493	0.054884	0.008981	0.022337	0.017535
10	0.034889	0.019333	0.033281	0.248676	0.197076	0.208226	0.025139	0.034613	0.026447	0.022187	0.01314	0.017571

## Sheet: Figure 1h
Compound (uM)	MRC37		MRC38
2.05761	0.014506	0.018994	0.016869	0.024627
6.17284	0.013369	0.014823	0.020965	0.021359
18.5185	0.063601	0.093159	0.016752	0.042804
55.5556	0.313622	0.345203	0.16011	0.138464
166.667	0.546285	0.536313	0.573424	0.626548

## Sheet: Figure 1j
Time (h)	DMSO		MRC37 50 µM		MRC37 100 µM
	mean	sem	mean	sem	mean	sem
0	0.996015	0.02265	0.991465	0.020717	1.00555	0.02626
0.183333	1.00755	0.026575	1.01828	0.026159	1.0234	0.028856
1.18333	0.985036	0.031413	1.00399	0.034388	0.991765	0.025177
2.18333	0.989826	0.030119	1.02579	0.034128	1.01277	0.033924
3.18333	0.955803	0.036457	0.983921	0.041131	1.00304	0.033355
4.18333	0.887686	0.031491	0.924581	0.037508	0.932579	0.036698
5.18333	0.808083	0.027094	0.956124	0.043604	0.920706	0.032376
6.18333	0.748632	0.034429	0.962019	0.049958	0.966942	0.040234
7.18333	0.65526	0.033647	0.97746	0.045279	0.995754	0.039176
8.18333	0.537472	0.022338	0.975192	0.055983	1.00678	0.040296
9.18333	0.41151	0.019186	0.959811	0.056283	1.00207	0.041866
10.1833	0.315852	0.015743	0.928875	0.055223	0.980167	0.044292
11.1833	0.253598	0.010564	0.917845	0.052034	0.985892	0.04407
12.1833	0.225616	0.008575	0.896587	0.050814	0.989496	0.041413
13.1833	0.199397	0.00881	0.871754	0.055741	0.967107	0.042101
14.1833	0.173154	0.009826	0.834451	0.052279	0.961212	0.048175

## Sheet: Figure 1k
µM compound	DMSO		MRC37
	mean	sem	mean	sem
100	0.279691	0.009724	0.92484	0.060446
50	0.223533	0.015306	0.918072	0.071227
25	0.198626	0.01356	0.870198	0.066053
12.5	0.206501	0.014629	0.651512	0.061646
6.25	0.198591	0.009536	0.450263	0.045588
3.125	0.207099	0.015247	0.350383	0.031689
1.5625	0.21992	0.011335	0.264186	0.017817
0.78125	0.231424	0.01512	0.243202	0.024879
0.390625	0.194414	0.010565	0.238178	0.022139

## Sheet: Figure 2c
DMSO		MRC37		MRC71		MRC73		MRC209
47.7	47.9	55.5	54.9	54	54.1	51.6	51.7	55.4	55.4

## Sheet: Figure 2d
	T21PY	HaloTag	T21PY + HaloTag + DMSO	Mixed (20 uM compound 71)	T21PY + HaloTag + MRC71
0	0.00222736
0.10101	0.0165836
0.20202	0.000117093
0.30303	1.30976e-06
0.40404	2.94006e-08
0.50505	1.43599e-09
0.606061	1.53221e-10
0.707071	3.40619e-11
0.808081	1.51412e-11
0.909091	1.25415e-11
1.0101	1.89804e-11
1.11111	5.09308e-11
1.21212	2.36889e-10
1.31313	1.83515e-09
1.41414	2.20113e-08
1.51515	3.6338e-07
1.61616	7.1471e-06
1.71717	0.00013845
1.81818	0.00215157
1.91919	0.0226602
2.0202	0.139572
2.12121	0.461227
2.22222	0.807273
2.32323	0.777056
2.42424	0.458869
2.52525	0.190973
2.62626	0.0645819
2.72727	0.0206032
2.82828	0.00693963
2.92929	0.00268601
3.0303	0.00126126
3.13131	0.000732323
3.23232	0.000525231
3.33333	0.000455173
3.43434	0.000460632
3.53535	0.000525939
3.63636	0.000649327
3.73737	0.000841028
3.83838	0.00110668
3.93939	0.00144982
4.0404	0.00185256
4.14141	0.00228463
4.24242	0.00269937
4.34343	0.00303442
4.44444	0.00324251
4.54545	0.00331531
4.64647	0.0032366
4.74747	0.00304759
4.84849	0.00278085
4.94949	0.00248394
5.05051	0.00218839
5.15151	0.00191724
5.25253	0.00168309
5.35353	0.00148817
5.45455	0.00133054
5.55556	0.00120839
5.65657	0.00111539
5.75758	0.00104448
5.85859	0.000992767
5.9596	0.000955309
6.06061	0.000931855
6.16162	0.00091833
6.26263	0.000912134
6.36364	0.00091372
6.46465	0.000919218
6.56566	0.000929524
6.66667	0.000941588
6.76768	0.000953041
6.86869	0.000963221
6.9697	0.000968658
7.07071	0.000965143
7.17172	0.000952837
7.27273	0.000930372
7.37374	0.000894066
7.47475	0.000847521
7.57576	0.000793262
7.67677	0.000731206
7.77778	0.000668008
7.87879	0.000604553
7.9798	0.000545653
8.08081	0.000491432
8.18182	0.000445418
8.28283	0.000407769
8.38384	0.000377275
8.48485	0.000355896
8.58586	0.000342773
8.68687	0.000337871
8.78788	0.000341789
8.88889	0.000354719
8.9899	0.000378014
9.09091	0.000413559
9.19192	0.000462846
9.29293	0.000531115
9.39394	0.000619942
9.49495	0.000737219
9.59596	0.000889933
9.69697	0.00108645
9.79798	0.00133899
9.89899	0.00166487
10	0.00416038
0		0.00279043
0.10101		3.62401e-05
0.20202		2.69576e-10
0.30303		9.36856e-14
0.40404		2.46841e-16
0.50505		1.32031e-17
0.606061		1.22735e-18
0.707071		5.44633e-14
0.808081		3.19471e-16
0.909091		1.08743e-14
1.0101		5.13403e-14
1.11111		4.99169e-14
1.21212		1.22135e-14
1.31313		9.9e-20
1.41414		4.15223e-15
1.51515		9.9e-20
1.61616		9.9e-20
1.71717		1.73829e-19
1.81818		1.05543e-14
1.91919		1.86821e-14
2.0202		4.90664e-16
2.12121		5.70036e-15
2.22222		7.77842e-13
2.32323		1.63408e-09
2.42424		1.33708e-06
2.52525		0.000331146
2.62626		0.0211165
2.72727		0.331155
2.82828		1.32249
2.92929		1.48969
3.0303		0.546836
3.13131		0.0788565
3.23232		0.00552753
3.33333		0.000227462
3.43434		6.61408e-06
3.53535		1.66666e-07
3.63636		4.17472e-09
3.73737		1.21123e-10
3.83838		4.417e-12
3.93939		2.19433e-13
4.0404		9.74e-14
4.14141		2.52787e-15
4.24242		8.34369e-14
4.34343		2.33803e-14
4.44444		6.12317e-17
4.54545		2.19167e-16
4.64647		5.68038e-14
4.74747		2.07038e-14
4.84849		5.10472e-15
4.94949		3.9401e-15
5.05051		9.48641e-18
5.15151		9.3413e-16
5.25253		3.42148e-14
5.35353		6.19725e-14
5.45455		9.39052e-14
5.55556		2.06685e-14
5.65657		4.91869e-14
5.75758		1.00411e-16
5.85859		2.52695e-14
5.9596		6.84056e-16
6.06061		3.77985e-14
6.16162		4.75114e-15
6.26263		8.23124e-14
6.36364		2.81608e-14
6.46465		6.17974e-14
6.56566		1.11792e-13
6.66667		2.0398e-13
6.76768		3.35753e-13
6.86869		4.95907e-13
6.9697		6.64457e-13
7.07071		8.12949e-13
7.17172		9.10857e-13
7.27273		9.53437e-13
7.37374		9.38434e-13
7.47475		8.87639e-13
7.57576		8.17757e-13
7.67677		7.38964e-13
7.77778		6.62518e-13
7.87879		5.94456e-13
7.9798		5.35174e-13
8.08081		4.84269e-13
8.18182		4.38662e-13
8.28283		3.98055e-13
8.38384		3.60073e-13
8.48485		3.20603e-13
8.58586		2.82252e-13
8.68687		2.42556e-13
8.78788		2.03386e-13
8.88889		1.66644e-13
8.9899		1.33219e-13
9.09091		1.0401e-13
9.19192		9.2696e-14
9.29293		8.70049e-14
9.39394		6.8768e-14
9.49495		6.62334e-14
9.59596		5.00926e-14
9.69697		3.84287e-14
9.79798		2.9865e-14
9.89899		9.2214e-14
10		8.39882e-14
0			0.00510323
0.10101			0.000214507
0.20202			2.76667e-08
0.30303			3.71963e-11
0.40404			5.45379e-13
0.50505			6.80811e-14
0.606061			4.85732e-14
0.707071			1.25825e-13
0.808081			7.45079e-13
0.909091			7.04809e-12
1.0101			8.17724e-11
1.11111			1.00025e-09
1.21212			1.2166e-08
1.31313			1.43033e-07
1.41414			1.60223e-06
1.51515			1.6747e-05
1.61616			0.000156719
1.71717			0.00121839
1.81818			0.00752867
1.91919			0.0341718
2.0202			0.110051
2.12121			0.255781
2.22222			0.438771
2.32323			0.603046
2.42424			0.697438
2.52525			0.722979
2.62626			0.719049
2.72727			0.683676
2.82828			0.622422
2.92929			0.547342
3.0303			0.457751
3.13131			0.347702
3.23232			0.246198
3.33333			0.158836
3.43434			0.0989562
3.53535			0.0588639
3.63636			0.0340261
3.73737			0.0201928
3.83838			0.0123115
3.93939			0.0079362
4.0404			0.0053803
4.14141			0.00385129
4.24242			0.00293488
4.34343			0.00243918
4.44444			0.00207706
4.54545			0.00186469
4.64647			0.00170348
4.74747			0.0016272
4.84849			0.00156454
4.94949			0.00152003
5.05051			0.00146191
5.15151			0.00141983
5.25253			0.00136176
5.35353			0.00129006
5.45455			0.00122938
5.55556			0.00115071
5.65657			0.00106545
5.75758			0.000975968
5.85859			0.000893146
5.9596			0.000816881
6.06061			0.000741889
6.16162			0.000674364
6.26263			0.000608258
6.36364			0.000553836
6.46465			0.000503807
6.56566			0.000462328
6.66667			0.000428258
6.76768			0.000402243
6.86869			0.000382618
6.9697			0.000371888
7.07071			0.000369906
7.17172			0.000374193
7.27273			0.000388442
7.37374			0.000411702
7.47475			0.000444287
7.57576			0.00048645
7.67677			0.000538356
7.77778			0.000598641
7.87879			0.000666997
7.9798			0.000738362
8.08081			0.000808158
8.18182			0.000869691
8.28283			0.000917848
8.38384			0.000947962
8.48485			0.00095288
8.58586			0.000932236
8.68687			0.000886984
8.78788			0.000821913
8.88889			0.00074038
8.9899			0.000649627
9.09091			0.000560199
9.19192			0.000472416
9.29293			0.000391654
9.39394			0.000321837
9.49495			0.000262568
9.59596			0.000212162
9.69697			0.000172247
9.79798			0.000140253
9.89899			0.000114625
10			0.000189535
0				0.00505054
0.100671				0.446775
0.201342				0.0720833
0.302013				0.0146716
0.402685				0.0038031
0.503356				0.00121979
0.604027				0.000461693
0.704698				0.000197292
0.805369				9.11602e-05
0.90604				4.45047e-05
1.00671				2.31507e-05
1.10738				1.31398e-05
1.20805				8.49714e-06
1.30872				6.44618e-06
1.4094				6.06593e-06
1.51007				7.11638e-06
1.61074				1.058e-05
1.71141				1.97094e-05
1.81208				4.38483e-05
1.91275				0.000111887
2.01342				0.000312317
2.11409				0.000900185
2.21476				0.00252687
2.31544				0.00666654
2.41611				0.0162175
2.51678				0.035748
2.61745				0.0706521
2.71812				0.124622
2.81879				0.198642
2.91946				0.288894
3.02013				0.383652
3.1208				0.468466
3.22148				0.530913
3.32215				0.557047
3.42282				0.546874
3.52349				0.503006
3.62416				0.436071
3.72483				0.359926
3.8255				0.284596
3.92617				0.217498
4.02684				0.163042
4.12752				0.120456
4.22819				0.0890855
4.32886				0.0664868
4.42953				0.0504877
4.5302				0.0393327
4.63087				0.0315882
4.73154				0.0262756
4.83221				0.0227125
4.93289				0.0203482
5.03356				0.0189165
5.13423				0.0182153
5.2349				0.0180427
5.33557				0.0183321
5.43624				0.0190359
5.53691				0.0200784
5.63758				0.0214169
5.73825				0.0229829
5.83893				0.0247259
5.9396				0.026544
6.04027				0.0283444
6.14094				0.030062
6.24161				0.0315732
6.34228				0.0328188
6.44295				0.0337229
6.54362				0.0342771
6.64429				0.0344482
6.74497				0.0342751
6.84564				0.0337972
6.94631				0.0330702
7.04698				0.0321471
7.14765				0.0311045
7.24832				0.0299831
7.34899				0.0288128
7.44967				0.0276443
7.55033				0.0264851
7.65101				0.0253493
7.75168				0.0242439
7.85235				0.0231697
7.95302				0.0221292
8.05369				0.0211163
8.15436				0.0201272
8.25503				0.0191643
8.3557				0.0182261
8.45638				0.0173107
8.55705				0.016416
8.65772				0.0155474
8.75839				0.0147028
8.85906				0.0138852
8.95973				0.0130962
9.0604				0.0123381
9.16107				0.0116078
9.26174				0.0109098
9.36242				0.0102393
9.46309				0.00960322
9.56376				0.00899546
9.66443				0.00842019
9.7651				0.00787331
9.86577				0.00735681
9.96644				0.00686611
10.0671				0.00640402
10.1678				0.00596687
10.2685				0.00555607
10.3691				0.00516876
10.4698				0.0048054
10.5705				0.00446353
10.6711				0.00414596
10.7718				0.00384885
10.8725				0.00357438
10.9732				0.00331821
11.0738				0.00308343
11.1745				0.00286906
11.2752				0.00267311
11.3758				0.0024939
11.4765				0.00233161
11.5772				0.00218553
11.6778				0.00205368
11.7785				0.00193566
11.8792				0.00183032
11.9799				0.00173575
12.0805				0.00165252
12.1812				0.00157831
12.2819				0.00151351
12.3826				0.00145673
12.4832				0.00140738
12.5839				0.00136489
12.6846				0.00132957
12.7852				0.00130018
12.8859				0.00127652
12.9866				0.00125862
13.0872				0.00124575
13.1879				0.00123785
13.2886				0.0012349
13.3893				0.00123679
13.4899				0.00124312
13.5906				0.00125403
13.6913				0.00126921
13.7919				0.00128899
13.8926				0.0013128
13.9933				0.00134081
14.094				0.00137321
14.1946				0.00140977
14.2953				0.00145066
14.396				0.00149526
14.4966				0.0015443
14.5973				0.00159691
14.698				0.00165294
14.7987				0.0017128
14.8993				0.00177567
15				0.00368318
0					0.00750987
0.0671141					0.000111925
0.134228					2.89861e-10
0.201342					1.35791e-13
0.268456					1.03444e-13
0.33557					1.28931e-14
0.402685					2.97198e-14
0.469799					2.73846e-15
0.536913					1.51589e-19
0.604027					1.49e-19
0.671141					1.20399e-15
0.738255					3.71528e-19
0.805369					2.63036e-18
0.872483					1.53623e-17
0.939597					6.56178e-17
1.00671					1.45363e-13
1.07383					7.83075e-16
1.14094					5.92377e-19
1.20805					3.71339e-15
1.27517					6.11789e-14
1.34228					1.18345e-15
1.4094					2.44029e-14
1.47651					1.23121e-13
1.54362					1.55268e-12
1.61074					5.38469e-11
1.67785					1.82221e-09
1.74497					5.62971e-08
1.81208					1.40217e-06
1.87919					2.78319e-05
1.94631					0.000376419
2.01342					0.00350667
2.08054					0.0203156
2.14765					0.0771942
2.21476					0.187235
2.28188					0.317563
2.34899					0.375091
2.41611					0.322426
2.48322					0.234914
2.55034					0.146939
2.61745					0.0878902
2.68456					0.051983
2.75168					0.033709
2.81879					0.024082
2.88591					0.018677
2.95302					0.0177341
3.02013					0.0182663
3.08725					0.0233043
3.15436					0.0334727
3.22148					0.0516357
3.28859					0.0854934
3.3557					0.1531
3.42282					0.275789
3.48993					0.482675
3.55705					0.767118
3.62416					1.10714
3.69128					1.35792
3.75839					1.42453
3.8255					1.17077
3.89262					0.763366
3.95973					0.383719
4.02684					0.145283
4.09396					0.0417972
4.16107					0.00902646
4.22819					0.00151772
4.2953					0.00019266
4.36242					2.01966e-05
4.42953					1.64747e-06
4.49664					1.16396e-07
4.56376					7.12839e-09
4.63087					4.08105e-10
4.69799					2.11933e-11
4.7651					1.09186e-12
4.83221					1.34634e-13
4.89933					6.95028e-14
4.96644					9.02393e-14
5.03356					1.40658e-14
5.10067					5.11741e-14
5.16779					1.04733e-14
5.2349					7.77794e-19
5.30201					1.02729e-13
5.36913					1.05562e-14
5.43624					1.91794e-14
5.50336					2.64763e-19
5.57047					3.40037e-19
5.63758					1.54434e-15
5.7047					1.12705e-14
5.77181					1.16355e-15
5.83893					3.704e-14
5.90604					2.84287e-14
5.97316					1.89133e-14
6.04027					1.32336e-13
6.10738					1.0175e-15
6.1745					3.05546e-19
6.24161					8.81031e-19
6.30872					5.8696e-14
6.37584					1.85864e-14
6.44295					4.5063e-19
6.51007					1.44298e-13
6.57718					3.19405e-18
6.64429					5.17911e-14
6.71141					1.29389e-13
6.77852					2.88312e-14
6.84564					1.48163e-13
6.91275					1.32598e-13
6.97987					5.29976e-14
7.04698					1.28787e-13
7.11409					1.97954e-19
7.18121					6.09297e-16
7.24832					1.15495e-15
7.31544					1.13543e-14
7.38255					1.82814e-14
7.44967					7.5024e-15
7.51678					2.25334e-18
7.58389					1.7307e-14
7.65101					3.80884e-14
7.71812					4.41707e-14
7.78524					4.42941e-14
7.85235					4.63095e-14
7.91946					5.55742e-14
7.98658					7.25844e-14
8.05369					9.84437e-14
8.12081					1.34216e-13
8.18792					1.48897e-14
8.25503					1.86188e-14
8.32215					2.31157e-14
8.38926					2.87023e-14
8.45638					3.541e-14
8.52349					4.3415e-14
8.5906					5.26499e-14
8.65772					6.31553e-14
8.72483					7.51494e-14
8.79195					8.80058e-14
8.85906					1.01709e-13
8.92617					1.15955e-13
8.99329					1.30779e-13
9.0604					1.45186e-13
9.12752					8.27759e-15
9.19463					9.29673e-15
9.26174					1.03757e-14
9.32886					1.15208e-14
9.39597					1.26424e-14
9.46309					1.37932e-14
9.5302					1.49638e-14
9.59732					1.61062e-14
9.66443					1.72911e-14
9.73154					1.85419e-14
9.79866					1.97917e-14
9.86577					2.10781e-14
9.93289					2.23652e-14
10					4.74318e-14
0
0.100671
0.201342
0.302013
0.402685
0.503356
0.604027
0.704698
0.805369
0.90604
1.00671
1.10738
1.20805
1.30872
1.4094
1.51007
1.61074
1.71141
1.81208
1.91275
2.01342
2.11409
2.21476
2.31544
2.41611
2.51678
2.61745
2.71812
2.81879
2.91946
3.02013
3.1208
3.22148
3.32215
3.42282
3.52349
3.62416
3.72483
3.8255
3.92617
4.02684
4.12752
4.22819
4.32886
4.42953
4.5302
4.63087
4.73154
4.83221
4.93289
5.03356
5.13423
5.2349
5.33557
5.43624
5.53691
5.63758
5.73825
5.83893
5.9396
6.04027
6.14094
6.24161
6.34228
6.44295
6.54362
6.64429
6.74497
6.84564
6.94631
7.04698
7.14765
7.24832
7.34899
7.44967
7.55033
7.65101
7.75168
7.85235
7.95302
8.05369
8.15436
8.25503
8.3557
8.45638
8.55705
8.65772
8.75839
8.85906
8.95973
9.0604
9.16107
9.26174
9.36242
9.46309
9.56376
9.66443
9.7651
9.86577
9.96644
10.0671
10.1678
10.2685
10.3691
10.4698
10.5705
10.6711
10.7718
10.8725
10.9732
11.0738
11.1745
11.2752
11.3758
11.4765
11.5772
11.6778
11.7785
11.8792
11.9799
12.0805
12.1812
12.2819
12.3826
12.4832
12.5839
12.6846
12.7852
12.8859
12.9866
13.0872
13.1879
13.2886
13.3893
13.4899
13.5906
13.6913
13.7919
13.8926
13.9933
14.094
14.1946
14.2953
14.396
14.4966
14.5973
14.698
14.7987
14.8993
15

## Sheet: Figure 2e
[Compound] (µM)	Average mass (kDa)
40	32.455	37.284	38.548	37.181	38.3	37.093
20	43.328	43.089	44.088	42.403	45.896	41.701
10	47.576	46.752	48.554	47.521	49.461	47.7
5	50.328	50.488	50.631
2.5	36.376	41.129		39.327	37.77	37.913
1.25	33.458	36.205	37.47	33.649	33.92	33.112

[truncated: 26 more sheets: Figure 2g, Figure 2h, Figure 2i, Figure 2k, Figure 3c, Figure 3d, Figure 3e, Figure 3f, Figure 4c, Figure 4d, Figure 4e, Figure 4f, Figure 5c, Figure 5f, Figure 5h, Figure 6a, Figure 6c, Figure 6d, Figure 6e, Supplementary Figure 1a …]
